# Supplementary material for: Icariin affects cell cycle progression and proliferation of human retinal pigment epithelial cells via enhancing expression of H19
Source: PeerJ. 2020 Mar 20;8:e8830. doi: 10.7717/peerj.8830 (PMC7087489; doi:10.7717/peerj.8830)
Supplement: Supplemental Information 3 [file peerj-08-8830-s003.csv]

	G0/G1	S	G2
CON	73,23	16,21	10,56		100
	74,68	15,3	10,02		100
	74,08	14,34	11,58		100
¾ùÖµ	73,99666667	15,28333333	10,72
	0,7285831
MOD	71,76	16,9	11,34		100
	71,68	17,49	10,93		100,1
	71,38	17,21	11,31		99,9
¾ùÖµ	71,60666667	17,2	11,19333333		100	G0/G1	S	G2
	0,200333056					0,005404326	0,027644166	0,376346152
ICA 10	72,57	16,59	10,84		100
	73,67	16,73	9,6		100
	72,99	16,63	10,38		100
¾ùÖµ	73,07666667	16,65	10,27333333		100
	0,555097589					0,01250237	0,034995333	0,075307499
ICA 20	72,98	16,27	10,75		100
	74,67	15,71	9,62		100
	73,99	16,03	9,98		100
¾ùÖµ	73,88	16,00333333	10,11666667		100
	0,850352868					0,010764082	0,007047666	0,039798737
ICA 40	75,49	15,67	8,84		100
	75,17	16	8,83		100
	74,89	15,9	9,21		100
¾ùÖµ	75,18333333	15,85666667	8,96		100
	0,30022214					6,76E-05	0,000445394	2,65E-05	0,066533343
