# Supplementary material for: Icariin affects cell cycle progression and proliferation of human retinal pigment epithelial cells via enhancing expression of H19
Source: PeerJ. 2020 Mar 20;8:e8830. doi: 10.7717/peerj.8830 (PMC7087489; doi:10.7717/peerj.8830)
Supplement: Supplemental Information 4 [file peerj-08-8830-s004.csv]

	G0/G1	S	G2
CON	74,19	15,65	10,16	ICA 10¦ÌM 1	100
	74,68	14,01	11,31		100
	74,08	14,31	11,6		99,99
¾ùÖµ	74,31666667	14,65666667	11,02333333
	0,31942657
MOD	72	16,91	11,09	Con2	100
	72,68	16,51	10,81		100
	72,38	16,48	11,15		100,01
¾ùÖµ	72,35333333	16,63333333	11,01666667		100,0033333	G0/G1	S	G2
	0,340783411					0,00189134	0,019428329	0,988939048
ICA	74,51	16,18	9,4	ICA 40¦ÌM 2	100,09
	74,67	16,15	9,22		100,04
	74,99	16,17	8,68		99,84
¾ùÖµ	74,72333333	16,16666667	9,1		99,99
	0,244404037					0,000610455	0,028302021	0,001340506
ICA+si-NC	73,53	17,43	9,04	ICA 40¦ÌM 3	100
	74,67	16,21	9,12		100
	74,99	16,33	8,68		100
¾ùÖµ	74,39666667	16,65666667	8,946666667		100					G0/G1	S	G2
	0,76741992					0,521089436	0,275564825	0,580291451		0,013533101	0,957574868	0,000268003
ICA+si-H19	73,04	17,73	9,23	ICA 20¦ÌM 1	100
	73,17	17,93	8,9		100
	72,89	18,01	9,1		100
¾ùÖµ	73,03333333	17,89	9,076666667		100
	0,140118997					0,038895912	0,036001205	0,477067433
