# Supplementary material for: Icariin affects cell cycle progression and proliferation of human retinal pigment epithelial cells via enhancing expression of H19
Source: PeerJ. 2020 Mar 20;8:e8830. doi: 10.7717/peerj.8830 (PMC7087489; doi:10.7717/peerj.8830)
Supplement: Supplemental Information 5 — Control: blank control group without PDGF-BB; PDGF-BB: 20 ng/ml PDGF-BB; PDGF-BB+ICA (10 µM): 20 ng/ml PDGF-BB+10 µM ICA; PDGF-BB+ICA (20 µM): 20 ng/ml PDGF-BB+20 µM ICA; PDGF-BB+ICA (40 µM): 20 ng/ml PDGF-BB+40 µM ICA. Data are expressed as mean ± SD. ###P < 0.001 vs. Control group; ***P < 0.001 vs. PDGF-BB group. [file peerj-08-8830-s005.csv]

		UL	UR	LL	LR	UR+LR
Control	duplication1	2,67	0,86	94,05	2,42	3,28
	duplication2	2,77	0,75	94,18	2,3	3,05
	duplication3	2,72	0,88	94,12	2,28	3,16
PDGF-BB	duplication1	2,85	0,69	94,74	1,72	2,41
	duplication2	2,8	0,61	94,82	1,77	2,38
	duplication3	2,92	0,64	94,72	1,72	2,36
PDGF-BB+ICA (10?M)	duplication1	0,82	1,13	95,77	2,28	3,41
	duplication2	0,71	1,01	95,87	2,41	3,42
	duplication3	0,73	1,1	95,66	2,51	3,61
PDGF-BB+ICA (20?M)	duplication1	0,97	1,19	95,07	2,77	3,96
	duplication2	1,01	1,06	95,05	2,88	3,94
	duplication3	1,12	1,21	95,16	2,51	3,72
PDGF-BB+ICA (40?M)	duplication1	0,95	1,25	94,21	3,59	4,84
	duplication2	0,89	1,14	94,55	3,42	4,56
	duplication3	0,8	1,25	94,29	3,66	4,91
sample	quad	1	2	3	mean¡Às.d.	t-test
Control	UL	2,67	2,77	2,72	2,72¡À0,05		2,72	0,05
	UR	0,86	0,75	0,88	0,83¡À0,07		0,83	0,07
	LL	94,05	94,18	94,12	94,12¡À0,07		94,11666667	0,065064071
	LR	2,42	2,3	2,28	2,33¡À0,08		2,333333333	0,075718778
	UR+LR	3,28	3,05	3,16	3,16¡À0,12		3,163333333	0,115036226
PDGF-BB	UL	2,85	2,8	2,92	2,86¡À0,06	0,039	2,856666667	0,060277138
	UR	0,69	0,61	0,64	0,65¡À0,04	0,017	0,646666667	0,040414519
	LL	94,74	94,82	94,72	94,76¡À0,05	0	94,76	0,052915026
	LR	1,72	1,77	1,72	1,74¡À0,03	0	1,736666667	0,028867513
	UR+LR	2,41	2,38	2,36	2,38¡À0,03	0	2,383333333	0,025166115
PDGF-BB+ICA (10?M)	UL	0,82	0,71	0,73	0,75¡À0,06	0	0,753333333	0,058594653
	UR	1,13	1,01	1,1	1,08¡À0,06	0,001	1,08	0,06244998
	LL	95,77	95,87	95,66	95,77¡À0,11	0	95,76666667	0,105039675
	LR	2,28	2,41	2,51	2,4¡À0,12	0,001	2,4	0,115325626
	UR+LR	3,41	3,42	3,61	3,48¡À0,11	0	3,48	0,112694277
PDGF-BB+ICA (20?M)	UL	0,97	1,01	1,12	1,03¡À0,08	0	1,033333333	0,077674535
	UR	1,19	1,06	1,21	1,15¡À0,08	0,001	1,153333333	0,081445278
	LL	95,07	95,05	95,16	95,09¡À0,06	0,002	95,09333333	0,058594653
	LR	2,77	2,88	2,51	2,72¡À0,19	0,001	2,72	0,19
	UR+LR	3,96	3,94	3,72	3,87¡À0,13	0	3,873333333	0,133166562
PDGF-BB+ICA (40?M)	UL	0,95	0,89	0,8	0,88¡À0,08	0	0,88	0,075498344
	UR	1,25	1,14	1,25	1,21¡À0,06	0	1,213333333	0,06350853
	LL	94,21	94,55	94,29	94,35¡À0,18	0,019	94,35	0,177763888
	LR	3,59	3,42	3,66	3,56¡À0,12	0	3,556666667	0,123423391
	UR+LR	4,84	4,56	4,91	4,77¡À0,19	0	4,77	0,185202592
	UL	UR	LL	LR	UR+LR
Control	2,72	0,83	94,11666667	2,333333333	3,163333333
PDGF-BB	2,856666667	0,646666667	94,76	1,736666667	2,383333333
PDGF-BB+ICA (10?M)	0,753333333	1,08	95,76666667	2,4	3,48
PDGF-BB+ICA (20?M)	1,033333333	1,153333333	95,09333333	2,72	3,873333333
PDGF-BB+ICA (40?M)	0,88	1,213333333	94,35	3,556666667	4,77
Control	0,05	0,07	0,065064071	0,075718778	0,115036226
PDGF-BB	0,060277138	0,040414519	0,052915026	0,028867513	0,025166115
PDGF-BB+ICA (10?M)	0,058594653	0,06244998	0,105039675	0,115325626	0,112694277
PDGF-BB+ICA (20?M)	0,077674535	0,081445278	0,058594653	0,19	0,133166562
PDGF-BB+ICA (40?M)	0,075498344	0,06350853	0,177763888	0,123423391	0,185202592
